# Supplementary material for: Ferrous lactate-loaded hydrogels induce iron-dependent non-canonical ferroptosis in Cutibacterium acnes: a novel therapeutic strategy for acne vulgaris
Source: Mater Today Bio. 2026 Apr 29;38:103174. doi: 10.1016/j.mtbio.2026.103174 (PMC13148001; doi:10.1016/j.mtbio.2026.103174)
Supplement: Multimedia component 3 [file mmc3.xlsx]

## Sheet: Regulated Classification
GO Terms Level 1	GO Terms Level 2	Number of proteins	Related proteins
Biological Process	biosynthetic process	2	A0A2B7IPS7 A0A2B7JVB5
Biological Process	cellular metabolic process	2	A0A2B7IPS7 A0A2B7JVB5
Biological Process	small molecule metabolic process	2	A0A2B7IPS7 A0A2B7JVB5
Biological Process	organic substance metabolic process	2	A0A2B7IPS7 A0A2B7JVB5
Biological Process	nitrogen compound metabolic process	1	A0A2B7JVB5
Biological Process	primary metabolic process	1	A0A2B7JVB5
Molecular Function	transferase activity	1	A0A2B7IPS7
Molecular Function	lyase activity	1	A0A2B7JVB5

## Sheet: Regulated list
Category	Protein accession	Protein description	Gene name	CL/CK Ratio	CL/CK P value	Regulated Type	Intensity CK_1	Intensity CK_2	Intensity CK_3	Intensity CL_1	Intensity CL_2	Intensity CL_3	CK_1	CK_2	CK_3	CL_1	CL_2	CL_3
biosynthetic process	A0A2B7JVB5	Imidazoleglycerol-phosphate dehydratase OS=Cutibacterium acnes OX=1747 GN=hisB PE=3 SV=1	hisB	0.583798	0.0115957	Down	18976.5	17773	16572.2	8182.11	12244.6	10702.4	1.34823	1.26272	1.17741	0.581317	0.869945	0.760376
biosynthetic process	A0A2B7IPS7	1,4-dihydroxy-2-naphthoate octaprenyltransferase OS=Cutibacterium acnes OX=1747 GN=menA PE=3 SV=1	menA	1.54425	0.0113208	Up	4137.86	3831.89	4147.03	7035.98	5169.2	6506.17	0.805341	0.745791	0.807126	1.36939	1.00607	1.26628
cellular metabolic process	A0A2B7JVB5	Imidazoleglycerol-phosphate dehydratase OS=Cutibacterium acnes OX=1747 GN=hisB PE=3 SV=1	hisB	0.583798	0.0115957	Down	18976.5	17773	16572.2	8182.11	12244.6	10702.4	1.34823	1.26272	1.17741	0.581317	0.869945	0.760376
cellular metabolic process	A0A2B7IPS7	1,4-dihydroxy-2-naphthoate octaprenyltransferase OS=Cutibacterium acnes OX=1747 GN=menA PE=3 SV=1	menA	1.54425	0.0113208	Up	4137.86	3831.89	4147.03	7035.98	5169.2	6506.17	0.805341	0.745791	0.807126	1.36939	1.00607	1.26628
lyase activity	A0A2B7JVB5	Imidazoleglycerol-phosphate dehydratase OS=Cutibacterium acnes OX=1747 GN=hisB PE=3 SV=1	hisB	0.583798	0.0115957	Down	18976.5	17773	16572.2	8182.11	12244.6	10702.4	1.34823	1.26272	1.17741	0.581317	0.869945	0.760376
nitrogen compound metabolic process	A0A2B7JVB5	Imidazoleglycerol-phosphate dehydratase OS=Cutibacterium acnes OX=1747 GN=hisB PE=3 SV=1	hisB	0.583798	0.0115957	Down	18976.5	17773	16572.2	8182.11	12244.6	10702.4	1.34823	1.26272	1.17741	0.581317	0.869945	0.760376
organic substance metabolic process	A0A2B7JVB5	Imidazoleglycerol-phosphate dehydratase OS=Cutibacterium acnes OX=1747 GN=hisB PE=3 SV=1	hisB	0.583798	0.0115957	Down	18976.5	17773	16572.2	8182.11	12244.6	10702.4	1.34823	1.26272	1.17741	0.581317	0.869945	0.760376
organic substance metabolic process	A0A2B7IPS7	1,4-dihydroxy-2-naphthoate octaprenyltransferase OS=Cutibacterium acnes OX=1747 GN=menA PE=3 SV=1	menA	1.54425	0.0113208	Up	4137.86	3831.89	4147.03	7035.98	5169.2	6506.17	0.805341	0.745791	0.807126	1.36939	1.00607	1.26628
primary metabolic process	A0A2B7JVB5	Imidazoleglycerol-phosphate dehydratase OS=Cutibacterium acnes OX=1747 GN=hisB PE=3 SV=1	hisB	0.583798	0.0115957	Down	18976.5	17773	16572.2	8182.11	12244.6	10702.4	1.34823	1.26272	1.17741	0.581317	0.869945	0.760376
small molecule metabolic process	A0A2B7JVB5	Imidazoleglycerol-phosphate dehydratase OS=Cutibacterium acnes OX=1747 GN=hisB PE=3 SV=1	hisB	0.583798	0.0115957	Down	18976.5	17773	16572.2	8182.11	12244.6	10702.4	1.34823	1.26272	1.17741	0.581317	0.869945	0.760376
small molecule metabolic process	A0A2B7IPS7	1,4-dihydroxy-2-naphthoate octaprenyltransferase OS=Cutibacterium acnes OX=1747 GN=menA PE=3 SV=1	menA	1.54425	0.0113208	Up	4137.86	3831.89	4147.03	7035.98	5169.2	6506.17	0.805341	0.745791	0.807126	1.36939	1.00607	1.26628
transferase activity	A0A2B7IPS7	1,4-dihydroxy-2-naphthoate octaprenyltransferase OS=Cutibacterium acnes OX=1747 GN=menA PE=3 SV=1	menA	1.54425	0.0113208	Up	4137.86	3831.89	4147.03	7035.98	5169.2	6506.17	0.805341	0.745791	0.807126	1.36939	1.00607	1.26628

## Sheet: Up Classification
GO Terms Level 1	GO Terms Level 2	Number of proteins	Related proteins
Biological Process	biosynthetic process	1	A0A2B7IPS7
Biological Process	cellular metabolic process	1	A0A2B7IPS7
Biological Process	small molecule metabolic process	1	A0A2B7IPS7
Biological Process	organic substance metabolic process	1	A0A2B7IPS7
Molecular Function	transferase activity	1	A0A2B7IPS7

## Sheet: Up list
Category	Protein accession	Protein description	Gene name	CL/CK Ratio	CL/CK P value	Regulated Type	Intensity CK_1	Intensity CK_2	Intensity CK_3	Intensity CL_1	Intensity CL_2	Intensity CL_3	CK_1	CK_2	CK_3	CL_1	CL_2	CL_3
biosynthetic process	A0A2B7IPS7	1,4-dihydroxy-2-naphthoate octaprenyltransferase OS=Cutibacterium acnes OX=1747 GN=menA PE=3 SV=1	menA	1.54425	0.0113208	Up	4137.86	3831.89	4147.03	7035.98	5169.2	6506.17	0.805341	0.745791	0.807126	1.36939	1.00607	1.26628
cellular metabolic process	A0A2B7IPS7	1,4-dihydroxy-2-naphthoate octaprenyltransferase OS=Cutibacterium acnes OX=1747 GN=menA PE=3 SV=1	menA	1.54425	0.0113208	Up	4137.86	3831.89	4147.03	7035.98	5169.2	6506.17	0.805341	0.745791	0.807126	1.36939	1.00607	1.26628
organic substance metabolic process	A0A2B7IPS7	1,4-dihydroxy-2-naphthoate octaprenyltransferase OS=Cutibacterium acnes OX=1747 GN=menA PE=3 SV=1	menA	1.54425	0.0113208	Up	4137.86	3831.89	4147.03	7035.98	5169.2	6506.17	0.805341	0.745791	0.807126	1.36939	1.00607	1.26628
small molecule metabolic process	A0A2B7IPS7	1,4-dihydroxy-2-naphthoate octaprenyltransferase OS=Cutibacterium acnes OX=1747 GN=menA PE=3 SV=1	menA	1.54425	0.0113208	Up	4137.86	3831.89	4147.03	7035.98	5169.2	6506.17	0.805341	0.745791	0.807126	1.36939	1.00607	1.26628
transferase activity	A0A2B7IPS7	1,4-dihydroxy-2-naphthoate octaprenyltransferase OS=Cutibacterium acnes OX=1747 GN=menA PE=3 SV=1	menA	1.54425	0.0113208	Up	4137.86	3831.89	4147.03	7035.98	5169.2	6506.17	0.805341	0.745791	0.807126	1.36939	1.00607	1.26628

## Sheet: Down Classification
GO Terms Level 1	GO Terms Level 2	Number of proteins	Related proteins
Biological Process	nitrogen compound metabolic process	1	A0A2B7JVB5
Biological Process	biosynthetic process	1	A0A2B7JVB5
Biological Process	cellular metabolic process	1	A0A2B7JVB5
Biological Process	primary metabolic process	1	A0A2B7JVB5
Biological Process	small molecule metabolic process	1	A0A2B7JVB5
Biological Process	organic substance metabolic process	1	A0A2B7JVB5
Molecular Function	lyase activity	1	A0A2B7JVB5

## Sheet: Down list
Category	Protein accession	Protein description	Gene name	CL/CK Ratio	CL/CK P value	Regulated Type	Intensity CK_1	Intensity CK_2	Intensity CK_3	Intensity CL_1	Intensity CL_2	Intensity CL_3	CK_1	CK_2	CK_3	CL_1	CL_2	CL_3
biosynthetic process	A0A2B7JVB5	Imidazoleglycerol-phosphate dehydratase OS=Cutibacterium acnes OX=1747 GN=hisB PE=3 SV=1	hisB	0.583798	0.0115957	Down	18976.5	17773	16572.2	8182.11	12244.6	10702.4	1.34823	1.26272	1.17741	0.581317	0.869945	0.760376
cellular metabolic process	A0A2B7JVB5	Imidazoleglycerol-phosphate dehydratase OS=Cutibacterium acnes OX=1747 GN=hisB PE=3 SV=1	hisB	0.583798	0.0115957	Down	18976.5	17773	16572.2	8182.11	12244.6	10702.4	1.34823	1.26272	1.17741	0.581317	0.869945	0.760376
lyase activity	A0A2B7JVB5	Imidazoleglycerol-phosphate dehydratase OS=Cutibacterium acnes OX=1747 GN=hisB PE=3 SV=1	hisB	0.583798	0.0115957	Down	18976.5	17773	16572.2	8182.11	12244.6	10702.4	1.34823	1.26272	1.17741	0.581317	0.869945	0.760376
nitrogen compound metabolic process	A0A2B7JVB5	Imidazoleglycerol-phosphate dehydratase OS=Cutibacterium acnes OX=1747 GN=hisB PE=3 SV=1	hisB	0.583798	0.0115957	Down	18976.5	17773	16572.2	8182.11	12244.6	10702.4	1.34823	1.26272	1.17741	0.581317	0.869945	0.760376
organic substance metabolic process	A0A2B7JVB5	Imidazoleglycerol-phosphate dehydratase OS=Cutibacterium acnes OX=1747 GN=hisB PE=3 SV=1	hisB	0.583798	0.0115957	Down	18976.5	17773	16572.2	8182.11	12244.6	10702.4	1.34823	1.26272	1.17741	0.581317	0.869945	0.760376
primary metabolic process	A0A2B7JVB5	Imidazoleglycerol-phosphate dehydratase OS=Cutibacterium acnes OX=1747 GN=hisB PE=3 SV=1	hisB	0.583798	0.0115957	Down	18976.5	17773	16572.2	8182.11	12244.6	10702.4	1.34823	1.26272	1.17741	0.581317	0.869945	0.760376
small molecule metabolic process	A0A2B7JVB5	Imidazoleglycerol-phosphate dehydratase OS=Cutibacterium acnes OX=1747 GN=hisB PE=3 SV=1	hisB	0.583798	0.0115957	Down	18976.5	17773	16572.2	8182.11	12244.6	10702.4	1.34823	1.26272	1.17741	0.581317	0.869945	0.760376
