# Supplementary material for: Ferrous lactate-loaded hydrogels induce iron-dependent non-canonical ferroptosis in Cutibacterium acnes: a novel therapeutic strategy for acne vulgaris
Source: Mater Today Bio. 2026 Apr 29;38:103174. doi: 10.1016/j.mtbio.2026.103174 (PMC13148001; doi:10.1016/j.mtbio.2026.103174)
Supplement: Multimedia component 4 [file mmc4.xlsx]

## Sheet: Regulated Classification
COG/KOG category	Category description	Number of proteins
CELLULAR PROCESSES AND SIGNALING	[D] Cell cycle control, cell division, chromosome partitioning	3
METABOLISM	[E] Amino acid transport and metabolism	1
METABOLISM	[G] Carbohydrate transport and metabolism	2
METABOLISM	[H] Coenzyme transport and metabolism	2
METABOLISM	[I] Lipid transport and metabolism	1
INFORMATION STORAGE AND PROCESSING	[J] Translation, ribosomal structure and biogenesis	1
INFORMATION STORAGE AND PROCESSING	[K] Transcription	1
INFORMATION STORAGE AND PROCESSING	[L] Replication, recombination and repair	1
CELLULAR PROCESSES AND SIGNALING	[M] Cell wall/membrane/envelope biogenesis	2
METABOLISM	[P] Inorganic ion transport and metabolism	1
POORLY CHARACTERIZED	[R] General function prediction only	2
POORLY CHARACTERIZED	[S] Function unknown	1

## Sheet: Regulated list
Category description	Protein accession	Protein description	Gene name	CL/CK Ratio	CL/CK P value	Regulated Type	Intensity CK_1	Intensity CK_2	Intensity CK_3	Intensity CL_1	Intensity CL_2	Intensity CL_3	CK_1	CK_2	CK_3	CL_1	CL_2	CL_3	Subcellular localization	KEGG KO No.	KEGG Gene	KEGG pathway	Biological Process	Cellular Component	Molecular Function	Pfam ID	Domain description	COG NO.	COG description
[D] Cell cycle control, cell division, chromosome partitioning	A0A8B2VEE4	Adhesin OS=Cutibacterium acnes OX=1747 GN=COH10_08100 PE=4 SV=1	COH10_08100	6.35149	0.00049506	Up	96399.1	92226	98937.6	462491	827797	536164	0.2736	0.261756	0.280805	1.31264	2.34945	1.52174	Unknown									COG3266	Cell division protein DamX, binds to the septal ring, contains C-terminal SPOR domain
	A0A8B2VE42	SGNH/GDSL hydrolase family protein OS=Cutibacterium acnes OX=1747 GN=COH10_07675 PE=4 SV=1	COH10_07675	2.36686	0.030767	Up	1538.04	1013.12	1085.84	1784.71	3682.66	3140.89	0.753617	0.496414	0.532046	0.874482	1.80445	1.53899	Unknown							PF13472	PF13472 GDSL-like Lipase/Acylhydrolase family	COG2755	Lysophospholipase L1 or related esterase. Includes spore coat protein LipC/YcsK
	A0A8B2VED6	Adhesin OS=Cutibacterium acnes OX=1747 GN=COH10_08575 PE=4 SV=1	COH10_08575	2.32546	0.00621792	Up	26723.3	23950.2	21544.6	48313.1	73010.3	46616.9	0.667642	0.59836	0.53826	1.20703	1.82405	1.16465	Unknown									COG3266	Cell division protein DamX, binds to the septal ring, contains C-terminal SPOR domain
[E] Amino acid transport and metabolism	A0A2B7JVB5	Imidazoleglycerol-phosphate dehydratase OS=Cutibacterium acnes OX=1747 GN=hisB PE=3 SV=1	hisB	0.583798	0.0115957	Down	18976.5	17773	16572.2	8182.11	12244.6	10702.4	1.34823	1.26272	1.17741	0.581317	0.869945	0.760376	Unknown	K01693	hisB; imidazoleglycerol-phosphate dehydratase [EC:4.2.1.19]	map00340 Histidine metabolism; map01100 Metabolic pathways; map01110 Biosynthesis of secondary metabolites; map01230 Biosynthesis of amino acids	GO:0000105 histidine biosynthetic process; GO:0006082 organic acid metabolic process; GO:0006520 cellular amino acid metabolic process; GO:0006547 histidine metabolic process; GO:0006725 cellular aromatic compound metabolic process; GO:0006807 nitrogen compound metabolic process; GO:0008152 metabolic process; GO:0008652 cellular amino acid biosynthetic process; GO:0009058 biosynthetic process; GO…		GO:0003824 catalytic activity; GO:0004424 imidazoleglycerol-phosphate dehydratase activity; GO:0016829 lyase activity; GO:0016835 carbon-oxygen lyase activity; GO:0016836 hydro-lyase activity;			COG0131	Imidazoleglycerol phosphate dehydratase HisB
[G] Carbohydrate transport and metabolism	A0A2B7II32	Endoglycoceramidase OS=Cutibacterium acnes OX=1747 GN=COH10_03440 PE=3 SV=1	COH10_03440	1.57664	0.0273754	Up	25941.9	26809.8	25475.1	37846.1	51786	33703.6	0.772224	0.798059	0.758329	1.12658	1.54154	1.00327	Unknown	K05991	E3.2.1.123; endoglycosylceramidase [EC:3.2.1.123]					PF00150; PF18564	PF00150 Cellulase (glycosyl hydrolase family 5); PF18564 Glycoside hydrolase family 5 C-terminal domain	COG2730	Aryl-phospho-beta-D-glucosidase BglC, GH1 family
	A0A2B7IQK6	Endoglycoceramidase OS=Cutibacterium acnes OX=1747 GN=COH10_07970 PE=3 SV=1	COH10_07970	1.68031	0.0381127	Up	41174.8	45701.1	45807.3	64412.3	99035.4	59501.5	0.694675	0.771039	0.772831	1.08672	1.67086	1.00387	Unknown	K05991	E3.2.1.123; endoglycosylceramidase [EC:3.2.1.123]					PF00150; PF18564	PF00150 Cellulase (glycosyl hydrolase family 5); PF18564 Glycoside hydrolase family 5 C-terminal domain	COG2730	Aryl-phospho-beta-D-glucosidase BglC, GH1 family
[H] Coenzyme transport and metabolism	A0A2B7IYT2	Cobalt ECF transporter T component CbiQ OS=Cutibacterium acnes OX=1747 GN=cbiQ PE=4 SV=1	cbiQ	0.322654	0.00311885	Down	4056.9	3524.41	3787.01	976.054	1687.87	1004.11	1.61884	1.40636	1.51114	0.389478	0.673516	0.400673	Unknown	K02008	cbiQ; cobalt/nickel transport system permease protein	map02010 ABC transporters						COG0619	ECF-type transporter transmembrane protein EcfT
	A0A2B7IPS7	1,4-dihydroxy-2-naphthoate octaprenyltransferase OS=Cutibacterium acnes OX=1747 GN=menA PE=3 SV=1	menA	1.54425	0.0113208	Up	4137.86	3831.89	4147.03	7035.98	5169.2	6506.17	0.805341	0.745791	0.807126	1.36939	1.00607	1.26628	Unknown	K02548	menA; 1,4-dihydroxy-2-naphthoate polyprenyltransferase [EC:2.5.1.74]	map00130 Ubiquinone and other terpenoid-quinone biosynthesis; map01100 Metabolic pathways; map01110 Biosynthesis of secondary metabolites; map01240 Biosynthesis of cofactors	GO:0006743 ubiquinone metabolic process; GO:0006744 ubiquinone biosynthetic process; GO:0006766 vitamin metabolic process; GO:0006775 fat-soluble vitamin metabolic process; GO:0008152 metabolic process; GO:0009058 biosynthetic process; GO:0009110 vitamin biosynthetic process; GO:0009233 menaquinone metabolic process; GO:0009234 menaquinone biosynthetic process; GO:0009987 cellular process; GO:003…		GO:0003824 catalytic activity; GO:0004659 prenyltransferase activity; GO:0016740 transferase activity; GO:0016765 transferase activity, transferring alkyl or aryl (other than methyl) groups;			COG1575	1,4-dihydroxy-2-naphthoate polyprenyltransferase
[I] Lipid transport and metabolism	A0A8B2VE42	SGNH/GDSL hydrolase family protein OS=Cutibacterium acnes OX=1747 GN=COH10_07675 PE=4 SV=1	COH10_07675	2.36686	0.030767	Up	1538.04	1013.12	1085.84	1784.71	3682.66	3140.89	0.753617	0.496414	0.532046	0.874482	1.80445	1.53899	Unknown							PF13472	PF13472 GDSL-like Lipase/Acylhydrolase family	COG2755	Lysophospholipase L1 or related esterase. Includes spore coat protein LipC/YcsK
[J] Translation, ribosomal structure and biogenesis	A0A2B7I771	50S ribosomal protein L32 OS=Cutibacterium acnes OX=1747 GN=rpmF PE=3 SV=1	rpmF	0.586351	0.00526032	Down	268123	249499	254602	156362	171961	124471	1.31324	1.22202	1.24701	0.765843	0.842246	0.609645	Unknown	K02911	RP-L32, MRPL32, rpmF; large subunit ribosomal protein L32	map03010 Ribosome						COG0333	Ribosomal protein L32
[K] Transcription	A0A2B7J223	RNA polymerase subunit sigma OS=Cutibacterium acnes OX=1747 GN=COH10_01440 PE=4 SV=1	COH10_01440	2.52916	0.0136887	Up	6179.61	7989.78	7778.66	26218.3	13928.5	15363.3	0.47868	0.618898	0.602544	2.0309	1.07892	1.19006	Cytoplasmic							PF04542; PF04545	PF04542 Sigma-70 region 2 ; PF04545 Sigma-70, region 4	COG0568	DNA-directed RNA polymerase, sigma subunit (sigma70/sigma32)
[L] Replication, recombination and repair	A0A2B7JMQ5	ATP-dependent helicase OS=Cutibacterium acnes OX=1747 GN=COH10_09605 PE=4 SV=1	COH10_09605	0.560686	0.0341629	Down	188619	180917	195401	117977	69636.5	129139	1.28357	1.23116	1.32973	0.802847	0.473885	0.878806	Cytoplasmic							PF00270; PF00271	PF00270 DEAD/DEAH box helicase; PF00271 Helicase conserved C-terminal domain	COG0513	Superfamily II DNA and RNA helicase
[M] Cell wall/membrane/envelope biogenesis	A0A2B7IQC1	Murein L,D-transpeptidase OS=Cutibacterium acnes OX=1747 GN=COH10_07510 PE=4 SV=1	COH10_07510	1.51801	0.0436219	Up	3883.97	2544.16	2558.05	5005.97	4438.02	4197.16	1.0299	0.674625	0.678308	1.32741	1.17681	1.11294	Unknown							PF03734	PF03734 L,D-transpeptidase catalytic domain	COG1376	Lipoprotein-anchoring transpeptidase ErfK/SrfK
	A0A2B7J1T7	Peptidoglycan endopeptidase OS=Cutibacterium acnes OX=1747 GN=COH10_03010 PE=3 SV=1	COH10_03010	2.05401	0.00521456	Up	3152.09	3405.85	3448.25	5898.73	8641.33	6012.76	0.618886	0.668709	0.677034	1.15817	1.69665	1.18055	Extracellular	K21471	cwlO; peptidoglycan DL-endopeptidase CwlO [EC:3.4.-.-]							COG0791	Cell wall-associated hydrolase, NlpC_P60 family
[P] Inorganic ion transport and metabolism	A0A2B7JNY6	Copper chaperone OS=Cutibacterium acnes OX=1747 GN=COH10_08760 PE=4 SV=1	COH10_08760	0.62779	0.0114202	Down	30188.8	33400.1	25929.6	18438.9	21317.3	16442.6	1.24304	1.37527	1.06767	0.759233	0.877753	0.677034	Cytoplasmic	K07213	ATOX1, ATX1, copZ, golB; copper chaperone					PF00403	PF00403 Heavy-metal-associated domain	COG2608	Copper chaperone CopZ
[R] General function prediction only	Q5QCW8	Camp2 OS=Cutibacterium acnes OX=1747 GN=COH10_03200 PE=4 SV=1	COH10_03200	1.94043	0.00864225	Up	12655.5	13357	14317.3	23115.2	33181.5	21960.6	0.640314	0.675807	0.724394	1.16953	1.67884	1.11111	Extracellular	K11045	cfa; cAMP factor							COG5492	Uncharacterized conserved protein YjdB, contains Ig-like domain
	A0A2B7IWX1	Probable endolytic peptidoglycan transglycosylase RlpA OS=Cutibacterium acnes OX=1747 GN=rlpA PE=3 SV=1	rlpA	1.52821	0.0456764	Up	148755	109354	103893	188782	212571	151862	0.975211	0.716905	0.681104	1.23762	1.39358	0.99558	Unknown	K03642	rlpA; rare lipoprotein A					PF08239; PF01471; PF03330	PF08239 Bacterial SH3 domain; PF01471 Putative peptidoglycan binding domain; PF03330 Lytic transglycolase	COG3103	Uncharacterized conserved protein YgiM, contains N-terminal SH3 domain, DUF1202 family
[S] Function unknown	A0A8B2VHF9	Probable endolytic peptidoglycan transglycosylase RlpA OS=Cutibacterium acnes OX=1747 GN=rlpA PE=3 SV=1	rlpA	1.5716	0.0266959	Up	150027	181794	160967	238498	319063	216905	0.710325	0.86073	0.762122	1.1292	1.51065	1.02697	Unknown	K03642	rlpA; rare lipoprotein A					PF08239; PF03330	PF08239 Bacterial SH3 domain; PF03330 Lytic transglycolase	COG4991	Uncharacterized conserved protein YraI

## Sheet: Up Classification
COG/KOG category	Category description	Number of proteins
CELLULAR PROCESSES AND SIGNALING	[D] Cell cycle control, cell division, chromosome partitioning	3
METABOLISM	[G] Carbohydrate transport and metabolism	2
METABOLISM	[H] Coenzyme transport and metabolism	1
METABOLISM	[I] Lipid transport and metabolism	1
INFORMATION STORAGE AND PROCESSING	[K] Transcription	1
CELLULAR PROCESSES AND SIGNALING	[M] Cell wall/membrane/envelope biogenesis	2
POORLY CHARACTERIZED	[R] General function prediction only	2
POORLY CHARACTERIZED	[S] Function unknown	1

## Sheet: Up list
Category description	Protein accession	Protein description	Gene name	CL/CK Ratio	CL/CK P value	Regulated Type	Intensity CK_1	Intensity CK_2	Intensity CK_3	Intensity CL_1	Intensity CL_2	Intensity CL_3	CK_1	CK_2	CK_3	CL_1	CL_2	CL_3	Subcellular localization	KEGG KO No.	KEGG Gene	KEGG pathway	Biological Process	Cellular Component	Molecular Function	Pfam ID	Domain description	COG NO.	COG description
[D] Cell cycle control, cell division, chromosome partitioning	A0A8B2VE42	SGNH/GDSL hydrolase family protein OS=Cutibacterium acnes OX=1747 GN=COH10_07675 PE=4 SV=1	COH10_07675	2.36686	0.030767	Up	1538.04	1013.12	1085.84	1784.71	3682.66	3140.89	0.753617	0.496414	0.532046	0.874482	1.80445	1.53899	Unknown							PF13472	PF13472 GDSL-like Lipase/Acylhydrolase family	COG2755	Lysophospholipase L1 or related esterase. Includes spore coat protein LipC/YcsK
	A0A8B2VED6	Adhesin OS=Cutibacterium acnes OX=1747 GN=COH10_08575 PE=4 SV=1	COH10_08575	2.32546	0.00621792	Up	26723.3	23950.2	21544.6	48313.1	73010.3	46616.9	0.667642	0.59836	0.53826	1.20703	1.82405	1.16465	Unknown									COG3266	Cell division protein DamX, binds to the septal ring, contains C-terminal SPOR domain
	A0A8B2VEE4	Adhesin OS=Cutibacterium acnes OX=1747 GN=COH10_08100 PE=4 SV=1	COH10_08100	6.35149	0.00049506	Up	96399.1	92226	98937.6	462491	827797	536164	0.2736	0.261756	0.280805	1.31264	2.34945	1.52174	Unknown									COG3266	Cell division protein DamX, binds to the septal ring, contains C-terminal SPOR domain
[G] Carbohydrate transport and metabolism	A0A2B7II32	Endoglycoceramidase OS=Cutibacterium acnes OX=1747 GN=COH10_03440 PE=3 SV=1	COH10_03440	1.57664	0.0273754	Up	25941.9	26809.8	25475.1	37846.1	51786	33703.6	0.772224	0.798059	0.758329	1.12658	1.54154	1.00327	Unknown	K05991	E3.2.1.123; endoglycosylceramidase [EC:3.2.1.123]					PF00150; PF18564	PF00150 Cellulase (glycosyl hydrolase family 5); PF18564 Glycoside hydrolase family 5 C-terminal domain	COG2730	Aryl-phospho-beta-D-glucosidase BglC, GH1 family
	A0A2B7IQK6	Endoglycoceramidase OS=Cutibacterium acnes OX=1747 GN=COH10_07970 PE=3 SV=1	COH10_07970	1.68031	0.0381127	Up	41174.8	45701.1	45807.3	64412.3	99035.4	59501.5	0.694675	0.771039	0.772831	1.08672	1.67086	1.00387	Unknown	K05991	E3.2.1.123; endoglycosylceramidase [EC:3.2.1.123]					PF00150; PF18564	PF00150 Cellulase (glycosyl hydrolase family 5); PF18564 Glycoside hydrolase family 5 C-terminal domain	COG2730	Aryl-phospho-beta-D-glucosidase BglC, GH1 family
[H] Coenzyme transport and metabolism	A0A2B7IPS7	1,4-dihydroxy-2-naphthoate octaprenyltransferase OS=Cutibacterium acnes OX=1747 GN=menA PE=3 SV=1	menA	1.54425	0.0113208	Up	4137.86	3831.89	4147.03	7035.98	5169.2	6506.17	0.805341	0.745791	0.807126	1.36939	1.00607	1.26628	Unknown	K02548	menA; 1,4-dihydroxy-2-naphthoate polyprenyltransferase [EC:2.5.1.74]	map00130 Ubiquinone and other terpenoid-quinone biosynthesis; map01100 Metabolic pathways; map01110 Biosynthesis of secondary metabolites; map01240 Biosynthesis of cofactors	GO:0006743 ubiquinone metabolic process; GO:0006744 ubiquinone biosynthetic process; GO:0006766 vitamin metabolic process; GO:0006775 fat-soluble vitamin metabolic process; GO:0008152 metabolic process; GO:0009058 biosynthetic process; GO:0009110 vitamin biosynthetic process; GO:0009233 menaquinone metabolic process; GO:0009234 menaquinone biosynthetic process; GO:0009987 cellular process; GO:003…		GO:0003824 catalytic activity; GO:0004659 prenyltransferase activity; GO:0016740 transferase activity; GO:0016765 transferase activity, transferring alkyl or aryl (other than methyl) groups;			COG1575	1,4-dihydroxy-2-naphthoate polyprenyltransferase
[I] Lipid transport and metabolism	A0A8B2VE42	SGNH/GDSL hydrolase family protein OS=Cutibacterium acnes OX=1747 GN=COH10_07675 PE=4 SV=1	COH10_07675	2.36686	0.030767	Up	1538.04	1013.12	1085.84	1784.71	3682.66	3140.89	0.753617	0.496414	0.532046	0.874482	1.80445	1.53899	Unknown							PF13472	PF13472 GDSL-like Lipase/Acylhydrolase family	COG2755	Lysophospholipase L1 or related esterase. Includes spore coat protein LipC/YcsK
[K] Transcription	A0A2B7J223	RNA polymerase subunit sigma OS=Cutibacterium acnes OX=1747 GN=COH10_01440 PE=4 SV=1	COH10_01440	2.52916	0.0136887	Up	6179.61	7989.78	7778.66	26218.3	13928.5	15363.3	0.47868	0.618898	0.602544	2.0309	1.07892	1.19006	Cytoplasmic							PF04542; PF04545	PF04542 Sigma-70 region 2 ; PF04545 Sigma-70, region 4	COG0568	DNA-directed RNA polymerase, sigma subunit (sigma70/sigma32)
[M] Cell wall/membrane/envelope biogenesis	A0A2B7IQC1	Murein L,D-transpeptidase OS=Cutibacterium acnes OX=1747 GN=COH10_07510 PE=4 SV=1	COH10_07510	1.51801	0.0436219	Up	3883.97	2544.16	2558.05	5005.97	4438.02	4197.16	1.0299	0.674625	0.678308	1.32741	1.17681	1.11294	Unknown							PF03734	PF03734 L,D-transpeptidase catalytic domain	COG1376	Lipoprotein-anchoring transpeptidase ErfK/SrfK
	A0A2B7J1T7	Peptidoglycan endopeptidase OS=Cutibacterium acnes OX=1747 GN=COH10_03010 PE=3 SV=1	COH10_03010	2.05401	0.00521456	Up	3152.09	3405.85	3448.25	5898.73	8641.33	6012.76	0.618886	0.668709	0.677034	1.15817	1.69665	1.18055	Extracellular	K21471	cwlO; peptidoglycan DL-endopeptidase CwlO [EC:3.4.-.-]							COG0791	Cell wall-associated hydrolase, NlpC_P60 family
[R] General function prediction only	A0A2B7IWX1	Probable endolytic peptidoglycan transglycosylase RlpA OS=Cutibacterium acnes OX=1747 GN=rlpA PE=3 SV=1	rlpA	1.52821	0.0456764	Up	148755	109354	103893	188782	212571	151862	0.975211	0.716905	0.681104	1.23762	1.39358	0.99558	Unknown	K03642	rlpA; rare lipoprotein A					PF08239; PF01471; PF03330	PF08239 Bacterial SH3 domain; PF01471 Putative peptidoglycan binding domain; PF03330 Lytic transglycolase	COG3103	Uncharacterized conserved protein YgiM, contains N-terminal SH3 domain, DUF1202 family
	Q5QCW8	Camp2 OS=Cutibacterium acnes OX=1747 GN=COH10_03200 PE=4 SV=1	COH10_03200	1.94043	0.00864225	Up	12655.5	13357	14317.3	23115.2	33181.5	21960.6	0.640314	0.675807	0.724394	1.16953	1.67884	1.11111	Extracellular	K11045	cfa; cAMP factor							COG5492	Uncharacterized conserved protein YjdB, contains Ig-like domain
[S] Function unknown	A0A8B2VHF9	Probable endolytic peptidoglycan transglycosylase RlpA OS=Cutibacterium acnes OX=1747 GN=rlpA PE=3 SV=1	rlpA	1.5716	0.0266959	Up	150027	181794	160967	238498	319063	216905	0.710325	0.86073	0.762122	1.1292	1.51065	1.02697	Unknown	K03642	rlpA; rare lipoprotein A					PF08239; PF03330	PF08239 Bacterial SH3 domain; PF03330 Lytic transglycolase	COG4991	Uncharacterized conserved protein YraI

## Sheet: Down Classification
COG/KOG category	Category description	Number of proteins
METABOLISM	[E] Amino acid transport and metabolism	1
METABOLISM	[H] Coenzyme transport and metabolism	1
INFORMATION STORAGE AND PROCESSING	[J] Translation, ribosomal structure and biogenesis	1
INFORMATION STORAGE AND PROCESSING	[L] Replication, recombination and repair	1
METABOLISM	[P] Inorganic ion transport and metabolism	1

## Sheet: Down list
Category description	Protein accession	Protein description	Gene name	CL/CK Ratio	CL/CK P value	Regulated Type	Intensity CK_1	Intensity CK_2	Intensity CK_3	Intensity CL_1	Intensity CL_2	Intensity CL_3	CK_1	CK_2	CK_3	CL_1	CL_2	CL_3	Subcellular localization	KEGG KO No.	KEGG Gene	KEGG pathway	Biological Process	Cellular Component	Molecular Function	Pfam ID	Domain description	COG NO.	COG description
[E] Amino acid transport and metabolism	A0A2B7JVB5	Imidazoleglycerol-phosphate dehydratase OS=Cutibacterium acnes OX=1747 GN=hisB PE=3 SV=1	hisB	0.583798	0.0115957	Down	18976.5	17773	16572.2	8182.11	12244.6	10702.4	1.34823	1.26272	1.17741	0.581317	0.869945	0.760376	Unknown	K01693	hisB; imidazoleglycerol-phosphate dehydratase [EC:4.2.1.19]	map00340 Histidine metabolism; map01100 Metabolic pathways; map01110 Biosynthesis of secondary metabolites; map01230 Biosynthesis of amino acids	GO:0000105 histidine biosynthetic process; GO:0006082 organic acid metabolic process; GO:0006520 cellular amino acid metabolic process; GO:0006547 histidine metabolic process; GO:0006725 cellular aromatic compound metabolic process; GO:0006807 nitrogen compound metabolic process; GO:0008152 metabolic process; GO:0008652 cellular amino acid biosynthetic process; GO:0009058 biosynthetic process; GO…		GO:0003824 catalytic activity; GO:0004424 imidazoleglycerol-phosphate dehydratase activity; GO:0016829 lyase activity; GO:0016835 carbon-oxygen lyase activity; GO:0016836 hydro-lyase activity;			COG0131	Imidazoleglycerol phosphate dehydratase HisB
[H] Coenzyme transport and metabolism	A0A2B7IYT2	Cobalt ECF transporter T component CbiQ OS=Cutibacterium acnes OX=1747 GN=cbiQ PE=4 SV=1	cbiQ	0.322654	0.00311885	Down	4056.9	3524.41	3787.01	976.054	1687.87	1004.11	1.61884	1.40636	1.51114	0.389478	0.673516	0.400673	Unknown	K02008	cbiQ; cobalt/nickel transport system permease protein	map02010 ABC transporters						COG0619	ECF-type transporter transmembrane protein EcfT
[J] Translation, ribosomal structure and biogenesis	A0A2B7I771	50S ribosomal protein L32 OS=Cutibacterium acnes OX=1747 GN=rpmF PE=3 SV=1	rpmF	0.586351	0.00526032	Down	268123	249499	254602	156362	171961	124471	1.31324	1.22202	1.24701	0.765843	0.842246	0.609645	Unknown	K02911	RP-L32, MRPL32, rpmF; large subunit ribosomal protein L32	map03010 Ribosome						COG0333	Ribosomal protein L32
[L] Replication, recombination and repair	A0A2B7JMQ5	ATP-dependent helicase OS=Cutibacterium acnes OX=1747 GN=COH10_09605 PE=4 SV=1	COH10_09605	0.560686	0.0341629	Down	188619	180917	195401	117977	69636.5	129139	1.28357	1.23116	1.32973	0.802847	0.473885	0.878806	Cytoplasmic							PF00270; PF00271	PF00270 DEAD/DEAH box helicase; PF00271 Helicase conserved C-terminal domain	COG0513	Superfamily II DNA and RNA helicase
[P] Inorganic ion transport and metabolism	A0A2B7JNY6	Copper chaperone OS=Cutibacterium acnes OX=1747 GN=COH10_08760 PE=4 SV=1	COH10_08760	0.62779	0.0114202	Down	30188.8	33400.1	25929.6	18438.9	21317.3	16442.6	1.24304	1.37527	1.06767	0.759233	0.877753	0.677034	Cytoplasmic	K07213	ATOX1, ATX1, copZ, golB; copper chaperone					PF00403	PF00403 Heavy-metal-associated domain	COG2608	Copper chaperone CopZ
