# Supplementary material for: Ferrous lactate-loaded hydrogels induce iron-dependent non-canonical ferroptosis in Cutibacterium acnes: a novel therapeutic strategy for acne vulgaris
Source: Mater Today Bio. 2026 Apr 29;38:103174. doi: 10.1016/j.mtbio.2026.103174 (PMC13148001; doi:10.1016/j.mtbio.2026.103174)
Supplement: Multimedia component 5 [file mmc5.xlsx]

## Sheet: Regulated Classification
KEGG map level_1	KEGG map level_2	Number of proteins	Related proteins
Environmental Information Processing	Membrane transport	1	A0A2B7IYT2
Genetic Information Processing	Translation	1	A0A2B7I771
Metabolism	Amino acid metabolism	1	A0A2B7JVB5
Metabolism	Global and overview maps	2	A0A2B7IPS7;A0A2B7JVB5
Metabolism	Metabolism of cofactors and vitamins	1	A0A2B7IPS7

## Sheet: Regulated list
KEGG KO No.	map_ID	KEGG map level_2	KEGG map level_1	Protein accession	Protein description	Gene name	CL/CK Ratio	CL/CK P value	Regulated Type	Intensity CK_1	Intensity CK_2	Intensity CK_3	Intensity CL_1	Intensity CL_2	Intensity CL_3	CK_1	CK_2	CK_3
K02008	map02010	Membrane transport	Environmental Information Processing	A0A2B7IYT2	Cobalt ECF transporter T component CbiQ OS=Cutibacterium acnes OX=1747 GN=cbiQ PE=4 SV=1	cbiQ	0.322654	0.00311885	Down	4056.9	3524.41	3787.01	976.054	1687.87	1004.11	1.61884	1.40636	1.51114
K02911	map03010	Translation	Genetic Information Processing	A0A2B7I771	50S ribosomal protein L32 OS=Cutibacterium acnes OX=1747 GN=rpmF PE=3 SV=1	rpmF	0.586351	0.00526032	Down	268123	249499	254602	156362	171961	124471	1.31324	1.22202	1.24701
K02548	map00130	Metabolism of cofactors and vitamins	Metabolism	A0A2B7IPS7	1,4-dihydroxy-2-naphthoate octaprenyltransferase OS=Cutibacterium acnes OX=1747 GN=menA PE=3 SV=1	menA	1.54425	0.0113208	Up	4137.86	3831.89	4147.03	7035.98	5169.2	6506.17	0.805341	0.745791	0.807126
K02548	map01100	Global and overview maps	Metabolism	A0A2B7IPS7	1,4-dihydroxy-2-naphthoate octaprenyltransferase OS=Cutibacterium acnes OX=1747 GN=menA PE=3 SV=1	menA	1.54425	0.0113208	Up	4137.86	3831.89	4147.03	7035.98	5169.2	6506.17	0.805341	0.745791	0.807126
K02548	map01110	Global and overview maps	Metabolism	A0A2B7IPS7	1,4-dihydroxy-2-naphthoate octaprenyltransferase OS=Cutibacterium acnes OX=1747 GN=menA PE=3 SV=1	menA	1.54425	0.0113208	Up	4137.86	3831.89	4147.03	7035.98	5169.2	6506.17	0.805341	0.745791	0.807126
K02548	map01240	Global and overview maps	Metabolism	A0A2B7IPS7	1,4-dihydroxy-2-naphthoate octaprenyltransferase OS=Cutibacterium acnes OX=1747 GN=menA PE=3 SV=1	menA	1.54425	0.0113208	Up	4137.86	3831.89	4147.03	7035.98	5169.2	6506.17	0.805341	0.745791	0.807126
K01693	map00340	Amino acid metabolism	Metabolism	A0A2B7JVB5	Imidazoleglycerol-phosphate dehydratase OS=Cutibacterium acnes OX=1747 GN=hisB PE=3 SV=1	hisB	0.583798	0.0115957	Down	18976.5	17773	16572.2	8182.11	12244.6	10702.4	1.34823	1.26272	1.17741
K01693	map01100	Global and overview maps	Metabolism	A0A2B7JVB5	Imidazoleglycerol-phosphate dehydratase OS=Cutibacterium acnes OX=1747 GN=hisB PE=3 SV=1	hisB	0.583798	0.0115957	Down	18976.5	17773	16572.2	8182.11	12244.6	10702.4	1.34823	1.26272	1.17741
K01693	map01110	Global and overview maps	Metabolism	A0A2B7JVB5	Imidazoleglycerol-phosphate dehydratase OS=Cutibacterium acnes OX=1747 GN=hisB PE=3 SV=1	hisB	0.583798	0.0115957	Down	18976.5	17773	16572.2	8182.11	12244.6	10702.4	1.34823	1.26272	1.17741
K01693	map01230	Global and overview maps	Metabolism	A0A2B7JVB5	Imidazoleglycerol-phosphate dehydratase OS=Cutibacterium acnes OX=1747 GN=hisB PE=3 SV=1	hisB	0.583798	0.0115957	Down	18976.5	17773	16572.2	8182.11	12244.6	10702.4	1.34823	1.26272	1.17741

## Sheet: Up Classification
KEGG map level_1	KEGG map level_2	Number of proteins	Related proteins
Metabolism	Global and overview maps	1	A0A2B7IPS7
Metabolism	Metabolism of cofactors and vitamins	1	A0A2B7IPS7

## Sheet: Up list
KEGG KO No.	map_ID	KEGG map level_2	KEGG map level_1	Protein accession	Protein description	Gene name	CL/CK Ratio	CL/CK P value	Regulated Type	Intensity CK_1	Intensity CK_2	Intensity CK_3	Intensity CL_1	Intensity CL_2	Intensity CL_3	CK_1	CK_2	CK_3
K02548	map00130	Metabolism of cofactors and vitamins	Metabolism	A0A2B7IPS7	1,4-dihydroxy-2-naphthoate octaprenyltransferase OS=Cutibacterium acnes OX=1747 GN=menA PE=3 SV=1	menA	1.54425	0.0113208	Up	4137.86	3831.89	4147.03	7035.98	5169.2	6506.17	0.805341	0.745791	0.807126
K02548	map01100	Global and overview maps	Metabolism	A0A2B7IPS7	1,4-dihydroxy-2-naphthoate octaprenyltransferase OS=Cutibacterium acnes OX=1747 GN=menA PE=3 SV=1	menA	1.54425	0.0113208	Up	4137.86	3831.89	4147.03	7035.98	5169.2	6506.17	0.805341	0.745791	0.807126
K02548	map01110	Global and overview maps	Metabolism	A0A2B7IPS7	1,4-dihydroxy-2-naphthoate octaprenyltransferase OS=Cutibacterium acnes OX=1747 GN=menA PE=3 SV=1	menA	1.54425	0.0113208	Up	4137.86	3831.89	4147.03	7035.98	5169.2	6506.17	0.805341	0.745791	0.807126
K02548	map01240	Global and overview maps	Metabolism	A0A2B7IPS7	1,4-dihydroxy-2-naphthoate octaprenyltransferase OS=Cutibacterium acnes OX=1747 GN=menA PE=3 SV=1	menA	1.54425	0.0113208	Up	4137.86	3831.89	4147.03	7035.98	5169.2	6506.17	0.805341	0.745791	0.807126

## Sheet: Down Classification
KEGG map level_1	KEGG map level_2	Number of proteins	Related proteins
Environmental Information Processing	Membrane transport	1	A0A2B7IYT2
Genetic Information Processing	Translation	1	A0A2B7I771
Metabolism	Amino acid metabolism	1	A0A2B7JVB5
Metabolism	Global and overview maps	1	A0A2B7JVB5

## Sheet: Down list
KEGG KO No.	map_ID	KEGG map level_2	KEGG map level_1	Protein accession	Protein description	Gene name	CL/CK Ratio	CL/CK P value	Regulated Type	Intensity CK_1	Intensity CK_2	Intensity CK_3	Intensity CL_1	Intensity CL_2	Intensity CL_3	CK_1	CK_2	CK_3
K02008	map02010	Membrane transport	Environmental Information Processing	A0A2B7IYT2	Cobalt ECF transporter T component CbiQ OS=Cutibacterium acnes OX=1747 GN=cbiQ PE=4 SV=1	cbiQ	0.322654	0.00311885	Down	4056.9	3524.41	3787.01	976.054	1687.87	1004.11	1.61884	1.40636	1.51114
K02911	map03010	Translation	Genetic Information Processing	A0A2B7I771	50S ribosomal protein L32 OS=Cutibacterium acnes OX=1747 GN=rpmF PE=3 SV=1	rpmF	0.586351	0.00526032	Down	268123	249499	254602	156362	171961	124471	1.31324	1.22202	1.24701
K01693	map00340	Amino acid metabolism	Metabolism	A0A2B7JVB5	Imidazoleglycerol-phosphate dehydratase OS=Cutibacterium acnes OX=1747 GN=hisB PE=3 SV=1	hisB	0.583798	0.0115957	Down	18976.5	17773	16572.2	8182.11	12244.6	10702.4	1.34823	1.26272	1.17741
K01693	map01100	Global and overview maps	Metabolism	A0A2B7JVB5	Imidazoleglycerol-phosphate dehydratase OS=Cutibacterium acnes OX=1747 GN=hisB PE=3 SV=1	hisB	0.583798	0.0115957	Down	18976.5	17773	16572.2	8182.11	12244.6	10702.4	1.34823	1.26272	1.17741
K01693	map01110	Global and overview maps	Metabolism	A0A2B7JVB5	Imidazoleglycerol-phosphate dehydratase OS=Cutibacterium acnes OX=1747 GN=hisB PE=3 SV=1	hisB	0.583798	0.0115957	Down	18976.5	17773	16572.2	8182.11	12244.6	10702.4	1.34823	1.26272	1.17741
K01693	map01230	Global and overview maps	Metabolism	A0A2B7JVB5	Imidazoleglycerol-phosphate dehydratase OS=Cutibacterium acnes OX=1747 GN=hisB PE=3 SV=1	hisB	0.583798	0.0115957	Down	18976.5	17773	16572.2	8182.11	12244.6	10702.4	1.34823	1.26272	1.17741
